# Supplementary material for: Induction of Experimental Peri-Implantitis with Strains Selected from the Human Oral Microbiome
Source: Biomedicines. 2024 Mar 22;12(4):715. doi: 10.3390/biomedicines12040715 (PMC11048198; doi:10.3390/biomedicines12040715)
Supplement: Supplementary file 1 [file biomedicines-12-00715-s001.zip]

Archive with 1 entries (1 files):
- biomedicines-2890018-supplementary.pdf
